# Supplementary material for: Noninvasive Prenatal Diagnosis of Fetal Trisomy 21 by Allelic Ratio Analysis Using Targeted Massively Parallel Sequencing of Maternal Plasma DNA
Source: PLoS One. 2012 May 29;7(5):e38154. doi: 10.1371/journal.pone.0038154 (PMC3362548; doi:10.1371/journal.pone.0038154)
Supplement: Table S2 — Information of SNPs used for targeted sequencing. (XLS) [file pone.0038154.s002.xls]

## Sheet: SNP information
Table S2. Information of SNPs used for targeted sequencing.
rsID	Chr	Position (Hg18)
rs4276575	chr7	866561
rs7781581	chr7	1161790
rs2304540	chr7	2579568
rs3735130	chr7	2928767
rs3735131	chr7	2928819
rs7785899	chr7	3993470
rs11979185	chr7	4017279
rs11978101	chr7	4083191
rs4449703	chr7	5220699
rs1805318	chr7	5993133
rs4560	chr7	6029809
rs2241445	chr7	6336602
rs1043965	chr7	6336669
rs836478	chr7	6398215
rs10246654	chr7	6472426
rs3088114	chr7	6594767
rs2280633	chr7	12694351
rs2237493	chr7	15618593
rs541797	chr7	16607016
rs17382334	chr7	16621912
rs4719480	chr7	16801076
rs4719481	chr7	16801122
rs17779352	chr7	17316151
rs2066853	chr7	17345635
rs4986826	chr7	17345682
rs12671170	chr7	20160504
rs975263	chr7	20164965
rs17142503	chr7	20166360
rs4721888	chr7	20167920
rs17142761	chr7	20386795
rs6968952	chr7	20388015
rs17143304	chr7	20734479
rs1128250	chr7	21922930
rs2069842	chr7	22735835
rs199355	chr7	23263058
rs17147985	chr7	23266084
rs17147995	chr7	23266173
rs4722266	chr7	23760554
rs17149856	chr7	24686598
rs754553	chr7	24725377
rs1044956	chr7	24821290
rs11984293	chr7	25148930
rs1047290	chr7	27147941
rs3750099	chr7	29518738
rs7808770	chr7	30615737
rs6970210	chr7	30761937
rs12672184	chr7	30792100
rs17159453	chr7	30797427
rs740336	chr7	30978202
rs3735422	chr7	31698614
rs1993050	chr7	32579545
rs752730	chr7	32875707
rs11771864	chr7	33105400
rs11773504	chr7	33355238
rs6968741	chr7	34159287
rs2530548	chr7	34664735
rs324981	chr7	34784638
rs325465	chr7	34817949
rs727162	chr7	34840563
rs10270766	chr7	34854719
rs10275028	chr7	34855747
rs11976268	chr7	36416796
rs6462722	chr7	36900973
rs2722372	chr7	37856792
rs2598044	chr7	37856841
rs10250905	chr7	37873829
rs1132552	chr7	37920365
rs2302611	chr7	38467590
rs11984145	chr7	38801560
rs7777434	chr7	39572599
rs6947660	chr7	39576702
rs2971	chr7	39576766
rs2302341	chr7	40094292
rs7787714	chr7	43629709
rs10233697	chr7	43630723
rs1044141	chr7	43630805
rs10234057	chr7	43777345
rs2232109	chr7	43883016
rs2232105	chr7	43883538
rs2232098	chr7	43884129
rs217376	chr7	44577015
rs217373	chr7	44578979
rs3750098	chr7	44587380
rs3735478	chr7	44766701
rs11552377	chr7	45070656
rs1042984	chr7	45107439
rs10272187	chr7	45183451
rs2074654	chr7	45183540
rs45444695	chr7	45714474
rs3750164	chr7	47289981
rs17544028	chr7	47403022
rs2290386	chr7	47819362
rs4724654	chr7	47882176
rs10274334	chr7	47891856
rs3735273	chr7	50564358
rs11575292	chr7	50579095
rs6264	chr7	50579229
rs17134128	chr7	51063508
rs2240089	chr7	51063530
rs2240090	chr7	51064468
rs17656599	chr7	51064710
rs7804820	chr7	51078897
rs12113170	chr7	53071440
rs2072454	chr7	55181842
rs7801956	chr7	55181937
rs4947986	chr7	55189149
rs2293347	chr7	55236410
rs6961412	chr7	55426995
rs3807068	chr7	64077048
rs2293504	chr7	69887844
rs17143818	chr7	70772979
rs2286276	chr7	72625290
rs6460052	chr7	72789580
rs8629	chr7	72883455
rs1136647	chr7	72917956
rs1805391	chr7	73302051
rs17145468	chr7	73452638
rs1044484	chr7	75472623
rs1465296	chr7	75530748
rs11972240	chr7	75532015
rs3178297	chr7	75533549
rs17230010	chr7	76708934
rs17230060	chr7	76709049
rs3750050	chr7	77094649
rs7812015	chr7	77594660
rs1009524	chr7	77627339
rs10241877	chr7	79680093
rs3211891	chr7	80128284
rs3211892	chr7	80128305
rs1949971	chr7	80212278
rs1058425	chr7	80225702
rs17275986	chr7	80256625
rs5745687	chr7	81196987
rs1533996	chr7	83474559
rs3747807	chr7	86638287
rs3827653	chr7	86828682
rs1202283	chr7	86920228
rs1045642	chr7	86976581
rs2229107	chr7	86976595
rs2032588	chr7	87017379
rs2229109	chr7	87017745
rs1916830	chr7	88800975
rs801839	chr7	88801936
rs801840	chr7	88802132
rs10487075	chr7	88802957
rs2016903	chr7	89694580
rs17869560	chr7	89722761
rs17863999	chr7	89852344
rs17862175	chr7	89880112
rs3779581	chr7	90513131
rs3779581	chr7	90513131
rs6960867	chr7	91550634
rs2066743	chr7	91985310
rs10239435	chr7	92572001
rs1029357	chr7	92600617
rs10488532	chr7	92602425
rs1801197	chr7	92893689
rs10269878	chr7	92928069
rs42518	chr7	93876870
rs17325	chr7	94002774
rs1053275	chr7	94839491
rs7493	chr7	94872711
rs13008	chr7	97760811
rs41633	chr7	98394898
rs219826	chr7	98485075
rs17161687	chr7	98779845
rs6962772	chr7	98919666
rs680055	chr7	99295541
rs2572023	chr7	99312363
rs2247761	chr7	99338847
rs4215	chr7	99407330
rs4928	chr7	99528626
rs2307349	chr7	99528943
rs4134920	chr7	99545618
rs1880949	chr7	99560202
rs3823646	chr7	99595548
rs7783159	chr7	99855390
rs11768465	chr7	100036322
rs10953316	chr7	100468482
rs6978780	chr7	100480569
rs2240389	chr7	101043553
rs3800939	chr7	102361951
rs7805950	chr7	102455237
rs12540583	chr7	102547747
rs16872014	chr7	102943168
rs362746	chr7	102966831
rs362758	chr7	102970406
rs3025962	chr7	103038454
rs7805216	chr7	104970231
rs7794598	chr7	106613617
rs17154353	chr7	107137863
rs25659	chr7	107414006
rs2240445	chr7	107494131
rs10269515	chr7	107507259
rs9690688	chr7	107507398
rs2074748	chr7	107532265
rs2074749	chr7	107533668
rs404287	chr7	107621970
rs2072546	chr7	107660052
rs17155937	chr7	108000768
rs9942557	chr7	110550135
rs214865	chr7	110550799
rs11767398	chr7	111917245
rs1608890	chr7	112511761
rs1575012	chr7	112512031
rs1799999	chr7	113305670
rs2974938	chr7	113305738
rs41736	chr7	116223004
rs1800100	chr7	117019459
rs11971167	chr7	117069818
rs1800130	chr7	117069880
rs798949	chr7	120553190
rs1206381	chr7	121486063
rs2470983	chr7	122561839
rs10255061	chr7	122939255
rs10270705	chr7	122939271
rs4731112	chr7	123056354
rs11773285	chr7	123386719
rs712723	chr7	125866380
rs3823994	chr7	127457093
rs17151914	chr7	127681643
rs17151919	chr7	127681828
rs1053124	chr7	127929101
rs3807127	chr7	128142694
rs17162583	chr7	128146075
rs745229	chr7	128146127
rs2290228	chr7	128175884
rs2291561	chr7	128264783
rs7787924	chr7	128265101
rs1882094	chr7	129084568
rs1464890	chr7	129451548
rs3735051	chr7	129731638
rs2171492	chr7	129737976
rs2306848	chr7	129749650
rs1544705	chr7	129789553
rs968404	chr7	129809277
rs2671103	chr7	131465850
rs10954361	chr7	131465883
rs17166207	chr7	131500521
rs156962	chr7	131843489
rs10273778	chr7	133399537
rs1722883	chr7	133865943
rs2303312	chr7	133867224
rs292501	chr7	134499820
rs17480616	chr7	134773600
rs10271506	chr7	134922810
rs7810767	chr7	134954813
rs10260691	chr7	134978650
rs11980045	chr7	135019579
rs7800454	chr7	136743321
rs834448	chr7	136955270
rs273957	chr7	137251230
rs1872929	chr7	137451953
rs3807154	chr7	138068258
rs3807153	chr7	138068331
rs6467797	chr7	138080391
rs3735009	chr7	138363940
rs3735007	chr7	138383037
rs2236426	chr7	138414773
rs6943128	chr7	138419379
rs4529	chr7	139308433
rs12703774	chr7	139697532
rs6971275	chr7	141067176
rs1052410	chr7	141598476
rs1052406	chr7	141598588
rs4987683	chr7	142279678
rs4252499	chr7	142319871
rs4252402	chr7	142337260
rs8176058	chr7	142365130
rs9885986	chr7	142434184
rs4647297	chr7	142701483
rs7794560	chr7	142740105
rs6967117	chr7	142798989
rs11768549	chr7	142805275
rs4595035	chr7	142851597
rs1404635	chr7	142885276
rs2961144	chr7	143378803
rs6464573	chr7	143379031
rs4407791	chr7	143379297
rs10252253	chr7	143438237
rs6975281	chr7	147943337
rs6956231	chr7	148095608
rs2007404	chr7	148118328
rs917124	chr7	148482146
rs6464945	chr7	148534706
rs1000678	chr7	148822501
rs11977216	chr7	149955909
rs6952002	chr7	150020610
rs17173567	chr7	150020762
rs2075078	chr7	150020789
rs759011	chr7	150070433
rs1046355	chr7	150070976
rs17256042	chr7	150121171
rs41465145	chr7	150185517
rs2071514	chr7	150185820
rs3730011	chr7	150341325
rs17545756	chr7	150363745
rs2303934	chr7	150398473
rs7786151	chr7	150543719
rs10265041	chr7	150758037
rs6960270	chr7	151311005
rs6464211	chr7	151504786
rs17173370	chr7	151508822
rs6953943	chr7	151774677
rs6320	chr7	154493554
rs2302445	chr7	156454579
rs2302443	chr7	156454985
rs12919	chr7	156455009
rs17837732	chr7	156716799
rs1009135	chr7	156901378
rs10248318	chr7	158141720
rs7794491	chr7	158176017
rs2071624	chr7	158520087
rs9578638	chr13	18448830
rs7992041	chr13	18469844
rs17087185	chr13	18523826
rs11616469	chr13	18524675
rs12869644	chr13	18585814
rs2274083	chr13	19661380
rs7995321	chr13	19822535
rs9578278	chr13	19840637
rs7987204	chr13	19984558
rs7139733	chr13	19984599
rs7331267	chr13	20192500
rs6783	chr13	20195050
rs1046530	chr13	20620190
rs4770121	chr13	20630094
rs2078143	chr13	20717264
rs35811168	chr13	20794843
rs9509841	chr13	21173394
rs9509842	chr13	21173583
rs546782	chr13	21173946
rs2320340	chr13	21239466
rs7319718	chr13	21440740
rs4424770	chr13	21459090
rs7334756	chr13	21502817
rs755723	chr13	21686211
rs7335177	chr13	22117510
rs7329917	chr13	22445780
rs10507319	chr13	22462568
rs4770403	chr13	22653127
rs1800351	chr13	22722783
rs17314986	chr13	22722818
rs17078558	chr13	22751663
rs1800353	chr13	22796509
rs3751372	chr13	22796816
rs9550956	chr13	22809748
rs2031640	chr13	22828055
rs7989018	chr13	22863837
rs9578592	chr13	22880485
rs17070695	chr13	22925251
rs17079161	chr13	23146647
rs7993131	chr13	23195153
rs7987854	chr13	23523166
rs7983946	chr13	23558154
rs7996973	chr13	23576102
rs2104257	chr13	23591742
rs9580892	chr13	23642826
rs9511125	chr13	23665101
rs17080462	chr13	23696333
rs9318417	chr13	23698996
rs11843971	chr13	23720856
rs4997975	chr13	23834987
rs1822135	chr13	23906630
rs9318554	chr13	23918863
rs9581043	chr13	23921936
rs7140044	chr13	23927295
rs9581057	chr13	23928447
rs9318740	chr13	24189876
rs1451568	chr13	24265282
rs1158061	chr13	24265301
rs6490984	chr13	24317176
rs17402892	chr13	24377541
rs9507439	chr13	24455017
rs4312169	chr13	24723889
rs17082068	chr13	24739933
rs12853449	chr13	25025890
rs9742643	chr13	25026096
rs6491066	chr13	25046966
rs2249800	chr13	25334641
rs2249800	chr13	25334641
rs1324405	chr13	25493421
rs2057572	chr13	25493817
rs301047	chr13	25686114
rs17083436	chr13	25686151
rs7990167	chr13	25687411
rs813222	chr13	26076168
rs977351	chr13	26137161
rs7140062	chr13	26302781
rs17565659	chr13	26309229
rs17455905	chr13	26309259
rs1927543	chr13	26330788
rs7991404	chr13	26404178
rs3897234	chr13	26440030
rs2039062	chr13	26463562
rs10507374	chr13	26469807
rs2479561	chr13	26497574
rs1170038	chr13	26572768
rs17085226	chr13	26603325
rs17085464	chr13	26810201
rs9554029	chr13	26887036
rs2780337	chr13	26905830
rs7323	chr13	26907031
rs7669	chr13	26907851
rs1218825	chr13	26907920
rs1885990	chr13	26938502
rs7097	chr13	27095436
rs14105	chr13	27137970
rs11620541	chr13	27278682
rs11838953	chr13	27300826
rs2296189	chr13	27791642
rs7982957	chr13	27807870
rs4573787	chr13	28091434
rs1543544	chr13	28091495
rs11147341	chr13	28105352
rs7321099	chr13	28330862
rs3886761	chr13	28477265
rs4110544	chr13	28477622
rs3858735	chr13	28477677
rs326505	chr13	28497723
rs2987346	chr13	28498415
rs7995588	chr13	28589585
rs9508304	chr13	28636157
rs17601608	chr13	28965933
rs7986532	chr13	28975217
rs1571784	chr13	28982952
rs2482089	chr13	28989714
rs7336765	chr13	29000644
rs1327641	chr13	29200901
rs17503174	chr13	29382979
rs7997649	chr13	29392296
rs549744	chr13	29592323
rs9551895	chr13	29840075
rs7332693	chr13	29994630
rs11618264	chr13	30025894
rs17609459	chr13	30129778
rs7984952	chr13	30129806
rs41412648	chr13	30129961
rs3742302	chr13	30131063
rs3803277	chr13	30216308
rs9551972	chr13	30264780
rs4769065	chr13	30270019
rs9578030	chr13	30297506
rs41433250	chr13	30393835
rs12857479	chr13	30429009
rs7326797	chr13	30498038
rs1555595	chr13	30591362
rs3736861	chr13	30623374
rs876540	chr13	30803449
rs9532478	chr13	31233840
rs9532479	chr13	31233880
rs7325513	chr13	31258547
rs9562358	chr13	31423678
rs442697	chr13	31474092
rs17077179	chr13	31645654
rs2428249	chr13	31674603
rs9595227	chr13	31734633
rs2227943	chr13	31809278
rs1799944	chr13	31809463
rs206075	chr13	31811055
rs4987047	chr13	31851529
rs9596490	chr13	32365183
rs17078019	chr13	32371205
rs9536313	chr13	32525858
rs648202	chr13	32533463
rs649964	chr13	32533835
rs650439	chr13	32533939
rs495680	chr13	32601656
rs8002617	chr13	32664163
rs1805376	chr13	33302912
rs1410950	chr13	34025983
rs12583128	chr13	34156847
rs1197852	chr13	34848999
rs9544534	chr13	34992716
rs2874848	chr13	35181952
rs2225046	chr13	35299731
rs9574698	chr13	35299746
rs9574699	chr13	35299909
rs9601443	chr13	35309523
rs7327863	chr13	35392802
rs2296967	chr13	35642800
rs2296968	chr13	35642910
rs2274293	chr13	35784469
rs7325529	chr13	36149254
rs603802	chr13	36167835
rs1328037	chr13	36278938
rs7324275	chr13	36512766
rs17054882	chr13	36576865
rs17773251	chr13	36576884
rs17055019	chr13	36647545
rs4943464	chr13	36736294
rs9594223	chr13	37056945
rs2985171	chr13	37135872
rs12875527	chr13	37255384
rs12583681	chr13	37255494
rs7327915	chr13	38161789
rs2496425	chr13	38162690
rs9603422	chr13	38241822
rs9532296	chr13	38350934
rs7337737	chr13	38386753
rs1945517	chr13	38386820
rs17058858	chr13	38434949
rs10492681	chr13	39705483
rs9652261	chr13	39736646
rs2324537	chr13	39741311
rs4943770	chr13	39808388
rs17061165	chr13	39817514
rs9532534	chr13	39822528
rs9315776	chr13	39901022
rs9532546	chr13	39923184
rs9549215	chr13	39930853
rs2755223	chr13	39942303
rs2721062	chr13	39963219
rs3751436	chr13	40033038
rs41396747	chr13	40271254
rs2282023	chr13	40272328
rs9315794	chr13	40411625
rs7799	chr13	40431052
rs584594	chr13	40603495
rs2297555	chr13	40732744
rs9532758	chr13	40733039
rs9594581	chr13	41055098
rs3742262	chr13	41340546
rs35357520	chr13	41650288
rs9533031	chr13	41670717
rs17646069	chr13	41701263
rs17063163	chr13	41774091
rs9525607	chr13	41788378
rs9590697	chr13	41892481
rs2148074	chr13	41996674
rs346588	chr13	42063468
rs1535682	chr13	42220006
rs1044856	chr13	42360422
rs11557739	chr13	42360607
rs17598553	chr13	42617772
rs2589311	chr13	42624581
rs2120751	chr13	42661066
rs7319813	chr13	42722441
rs745334	chr13	42789149
rs9567160	chr13	42829728
rs1535580	chr13	42833405
rs9567207	chr13	42991892
rs9533520	chr13	43006444
rs9562498	chr13	43022614
rs9567224	chr13	43063849
rs6561131	chr13	43067302
rs6561132	chr13	43067338
rs9525844	chr13	43279441
rs41385450	chr13	43285652
rs41344149	chr13	43285680
rs3764147	chr13	43355925
rs7983378	chr13	43514126
rs4391951	chr13	43653071
rs9595071	chr13	43671469
rs2246122	chr13	43724508
rs7319124	chr13	43724599
rs2246264	chr13	43725881
rs1536945	chr13	43750858
rs7334445	chr13	43869717
rs2325129	chr13	43897258
rs17065995	chr13	44120314
rs9567488	chr13	44327434
rs2986001	chr13	44948520
rs3014960	chr13	44975382
rs2985994	chr13	45011985
rs7139500	chr13	45250640
rs7988287	chr13	45261054
rs17067412	chr13	45366755
rs2573273	chr13	45404101
rs9316179	chr13	45539467
rs7337140	chr13	45539482
rs10492451	chr13	45620444
rs2296118	chr13	45654333
rs9595428	chr13	45663302
rs181977	chr13	45828537
rs7334240	chr13	46154828
rs842375	chr13	46159971
rs3742274	chr13	46213985
rs9805726	chr13	46214909
rs1216967	chr13	46268638
rs6314	chr13	46307035
rs6313	chr13	46367941
rs1805055	chr13	46367969
rs6316	chr13	46369224
rs7319491	chr13	46894143
rs9595722	chr13	46956245
rs17425310	chr13	47349071
rs7989765	chr13	47349100
rs17071451	chr13	47661111
rs9332276	chr13	47725912
rs9331989	chr13	47987400
rs9595988	chr13	48222009
rs17072833	chr13	48812394
rs1980795	chr13	48965247
rs2031532	chr13	48978848
rs3186013	chr13	49005905
rs3751383	chr13	49021650
rs4942848	chr13	49039346
rs9562900	chr13	49039363
rs9596166	chr13	49142151
rs17073322	chr13	49181820
rs7986486	chr13	49336237
rs797518	chr13	50129118
rs797519	chr13	50129133
rs7983913	chr13	50147261
rs9535565	chr13	50537273
rs7318961	chr13	50634084
rs7982205	chr13	50728714
rs1475378	chr13	50755726
rs17252152	chr13	50756707
rs6561638	chr13	50993839
rs9568635	chr13	51037114
rs2296028	chr13	51243638
rs9596589	chr13	51313456
rs17076052	chr13	51337891
rs9596601	chr13	51338384
rs754610	chr13	51426965
rs1801244	chr13	51442806
rs3742290	chr13	51501242
rs3803264	chr13	51869894
rs9568732	chr13	51891413
rs7330220	chr13	52184951
rs2147692	chr13	52185024
rs3742298	chr13	52205363
rs7330470	chr13	52407425
rs729579	chr13	52434626
rs9568793	chr13	52500033
rs17552047	chr13	52500463
rs2275840	chr13	52515422
rs4886102	chr13	58236294
rs2322233	chr13	58615624
rs7321040	chr13	59107216
rs17058129	chr13	59816669
rs17058233	chr13	60044646
rs17058296	chr13	60075299
rs9592052	chr13	60085431
rs12583456	chr13	60099258
rs11843302	chr13	60880246
rs4886373	chr13	61243035
rs17061343	chr13	61878594
rs41382744	chr13	63448161
rs11843708	chr13	64231072
rs3764117	chr13	66103521
rs529099	chr13	71661708
rs9529993	chr13	71822790
rs9542956	chr13	71922463
rs10887	chr13	72227359
rs2025426	chr13	73240035
rs17314746	chr13	73631416
rs4356363	chr13	73671254
rs869878	chr13	74180896
rs7338627	chr13	74181492
rs1326075	chr13	74614942
rs557337	chr13	74759002
rs17254379	chr13	74834637
rs625033	chr13	75276460
rs4884021	chr13	75295732
rs4143835	chr13	75419955
rs4363758	chr13	76284393
rs882014	chr13	76294208
rs640192	chr13	76427645
rs2285386	chr13	76530471
rs9600922	chr13	77216600
rs5351	chr13	77373314
rs10507881	chr13	77658862
rs1218194	chr13	78212120
rs914936	chr13	78365540
rs9593455	chr13	79942154
rs10871200	chr13	84322563
rs17463828	chr13	84936916
rs3825413	chr13	85267121
rs17080147	chr13	85267404
rs1169348	chr13	85309448
rs9522399	chr13	88398850
rs17310053	chr13	90646691
rs9589235	chr13	90899207
rs3783054	chr13	91206506
rs1854977	chr13	91245937
rs17188397	chr13	91591584
rs9523929	chr13	92572691
rs389230	chr13	92572773
rs595002	chr13	93600086
rs9561522	chr13	93714245
rs9524559	chr13	94062605
rs10454556	chr13	94119893
rs16950006	chr13	94119914
rs9590149	chr13	94428700
rs4148553	chr13	94471136
rs11568695	chr13	94494541
rs1189428	chr13	94578020
rs17268163	chr13	94651236
rs2274405	chr13	94656979
rs11568637	chr13	94684855
rs4771911	chr13	94728073
rs17189561	chr13	94749594
rs7991191	chr13	95029480
rs7324781	chr13	95032754
rs11070136	chr13	95037806
rs16951257	chr13	95052995
rs816142	chr13	95436637
rs12863903	chr13	95436652
rs3742123	chr13	96286117
rs9513192	chr13	96328970
rs7334332	chr13	96393023
rs9584456	chr13	96437022
rs9284174	chr13	96437415
rs4771988	chr13	96709564
rs9634445	chr13	96921033
rs3858770	chr13	97124308
rs626716	chr13	97443254
rs17235905	chr13	97531004
rs16954906	chr13	97545022
rs166937	chr13	97545052
rs7327166	chr13	97720817
rs753041	chr13	97798486
rs2256823	chr13	97840391
rs3783013	chr13	97878643
rs9517320	chr13	97924304
rs9556972	chr13	98007816
rs8187832	chr13	98138772
rs2297319	chr13	98159960
rs8187820	chr13	98174168
rs2297322	chr13	98174182
rs8000386	chr13	98224008
rs12859979	chr13	98260478
rs2282134	chr13	98260594
rs1290519	chr13	98260610
rs1289320	chr13	98261390
rs9513569	chr13	98602570
rs2230343	chr13	98746098
rs2230342	chr13	98746179
rs727263	chr13	98802109
rs7321735	chr13	99001574
rs9517785	chr13	99027781
rs9585198	chr13	99151311
rs17577293	chr13	99223098
rs9554645	chr13	99314162
rs3783185	chr13	99316581
rs12584825	chr13	99343823
rs16957649	chr13	100200879
rs977756	chr13	100271831
rs4578509	chr13	100372770
rs11617409	chr13	100397893
rs9585596	chr13	100469501
rs16958350	chr13	100555012
rs661585	chr13	100593423
rs570252	chr13	100742753
rs475328	chr13	100753752
rs9518422	chr13	100945790
rs3916912	chr13	101025873
rs2281991	chr13	101164826
rs1570471	chr13	101393356
rs9513989	chr13	101619642
rs2893086	chr13	101759124
rs10508093	chr13	102123612
rs9585978	chr13	102168603
rs9585979	chr13	102168642
rs7320687	chr13	102266959
rs1047769	chr13	102311945
rs4150313	chr13	102311952
rs4150316	chr13	102312940
rs2227869	chr13	102313086
rs2228959	chr13	102316163
rs16960790	chr13	102387972
rs188096	chr13	102503045
rs157381	chr13	102508685
rs12873903	chr13	103588201
rs7991199	chr13	103841810
rs12864998	chr13	105193473
rs13378734	chr13	105283241
rs2476760	chr13	105288687
rs2245745	chr13	105415384
rs2478289	chr13	105435276
rs4483718	chr13	105448745
rs9519977	chr13	105633389
rs16968793	chr13	105956332
rs9520094	chr13	105981057
rs288681	chr13	106222586
rs288680	chr13	106222628
rs9520177	chr13	106225652
rs7332328	chr13	106668679
rs7994881	chr13	106830909
rs16970138	chr13	106898549
rs4083986	chr13	107130512
rs4083987	chr13	107130560
rs16971081	chr13	107217733
rs7987766	chr13	107577456
rs1224147	chr13	107754759
rs2147147	chr13	107838276
rs9559365	chr13	108010640
rs6492129	chr13	108075604
rs16972828	chr13	108084573
rs12430559	chr13	108238166
rs196130	chr13	108250081
rs189878	chr13	108250430
rs196176	chr13	108262052
rs405397	chr13	108273611
rs16973313	chr13	108294814
rs9559428	chr13	108316579
rs1415823	chr13	108377443
rs9514946	chr13	108383286
rs157024	chr13	108575504
rs9587783	chr13	108612636
rs9583345	chr13	108663960
rs9587913	chr13	109016733
rs16974374	chr13	109026309
rs2391777	chr13	109056244
rs6492211	chr13	109076753
rs11618989	chr13	109287153
rs3742207	chr13	109616599
rs589985	chr13	109617587
rs9521649	chr13	109660304
rs532625	chr13	109662226
rs9521650	chr13	109664266
rs9634591	chr13	109707920
rs3809346	chr13	109758944
rs7338798	chr13	109773451
rs7323190	chr13	109783650
rs872588	chr13	109813878
rs3803235	chr13	109917053
rs3803234	chr13	109917078
rs3803233	chr13	109917147
rs9588179	chr13	109923748
rs391859	chr13	109958305
rs4771686	chr13	109971721
rs3742189	chr13	109973420
rs419244	chr13	109974394
rs375814	chr13	109974520
rs9521824	chr13	109988023
rs7394	chr13	110090045
rs6492325	chr13	110334744
rs942653	chr13	110632032
rs7987430	chr13	110632096
rs3783088	chr13	110662890
rs883788	chr13	110681115
rs9588385	chr13	110682675
rs1886557	chr13	110780557
rs1886558	chr13	110780616
rs9560051	chr13	110840462
rs9301509	chr13	110901430
rs9301515	chr13	110942380
rs9555829	chr13	111136682
rs9560161	chr13	111136726
rs9549433	chr13	111571966
rs753178	chr13	111665322
rs7989236	chr13	111953742
rs9805492	chr13	111955760
rs9550037	chr13	112015325
rs9577337	chr13	112025929
rs2149206	chr13	112053694
rs10816	chr13	112101471
rs10816	chr13	112101471
rs9324313	chr13	112272568
rs7995838	chr13	112309830
rs10492684	chr13	112561683
rs1290177	chr13	112584133
rs2993328	chr13	112611352
rs5960	chr13	112849738
rs2146408	chr13	112936202
rs3764124	chr13	112945321
rs9577553	chr13	113158146
rs3814254	chr13	113160288
rs2260218	chr13	113200756
rs2258676	chr13	113210803
rs2479745	chr13	113212527
rs2260334	chr13	113223005
rs9604140	chr13	113241834
rs7323369	chr13	113261155
rs9604156	chr13	113263618
rs4150729	chr13	113313306
rs9670626	chr13	113361712
rs9796234	chr13	113371998
rs7329468	chr13	113514092
rs7994900	chr13	113560809
rs9525277	chr13	113909298
rs9590464	chr13	113941987
rs2039092	chr13	114028432
rs11081065	chr18	369749
rs9947046	chr18	369855
rs2846668	chr18	453020
rs699517	chr18	663016
rs537141	chr18	714612
rs3786347	chr18	733226
rs16951735	chr18	850940
rs10502291	chr18	918190
rs11660111	chr18	918210
rs1397954	chr18	1007866
rs715647	chr18	1007892
rs7228623	chr18	2142517
rs6506006	chr18	2341159
rs1517609	chr18	2511740
rs7226507	chr18	2534702
rs2677879	chr18	2537500
rs7242587	chr18	2625508
rs9954931	chr18	2843089
rs592120	chr18	2875118
rs16943989	chr18	2882474
rs607411	chr18	2899831
rs8091401	chr18	2907798
rs16944043	chr18	2910482
rs12605942	chr18	3209851
rs1791133	chr18	3210050
rs6506121	chr18	3379328
rs238137	chr18	3437725
rs11662259	chr18	3572272
rs17647607	chr18	3585765
rs16945135	chr18	3605632
rs994857	chr18	3879053
rs9945507	chr18	3910643
rs1465947	chr18	3963509
rs1465946	chr18	3963596
rs7407336	chr18	3974592
rs9303935	chr18	3974828
rs16946051	chr18	4118633
rs16946317	chr18	4241468
rs16946613	chr18	4363478
rs9962753	chr18	4833154
rs1395063	chr18	5135609
rs620652	chr18	5282030
rs8082898	chr18	5406160
rs3752062	chr18	5759897
rs523295	chr18	5942499
rs9957452	chr18	5965760
rs948229	chr18	5975892
rs9966788	chr18	6611572
rs16950429	chr18	6637165
rs16950431	chr18	6637192
rs11874197	chr18	6872312
rs4239328	chr18	6879973
rs2016639	chr18	6933264
rs671871	chr18	6967844
rs9955616	chr18	6968345
rs693360	chr18	6970457
rs607230	chr18	6970523
rs11664063	chr18	6975270
rs617573	chr18	6975655
rs12961939	chr18	6987818
rs625106	chr18	6989628
rs684634	chr18	7013371
rs11661841	chr18	7013705
rs658209	chr18	7013733
rs658188	chr18	7013748
rs9950267	chr18	7033335
rs7238798	chr18	7034693
rs11873300	chr18	7039282
rs12967929	chr18	7052729
rs16951839	chr18	7460753
rs875530	chr18	7764104
rs10502365	chr18	7899131
rs17566876	chr18	7946629
rs2230601	chr18	8059868
rs687245	chr18	8128090
rs612602	chr18	8302191
rs595649	chr18	8331610
rs3786371	chr18	8345187
rs1841170	chr18	8345508
rs656237	chr18	8421201
rs611625	chr18	8457173
rs17581972	chr18	8536673
rs16953742	chr18	8545808
rs8087976	chr18	8705990
rs2111836	chr18	8706321
rs2160912	chr18	8706389
rs656602	chr18	8811301
rs612012	chr18	8813119
rs3744977	chr18	8816083
rs7236054	chr18	8962284
rs7245211	chr18	8977084
rs16955058	chr18	9403776
rs4798812	chr18	9410504
rs12958901	chr18	9525143
rs3322	chr18	9526691
rs2306134	chr18	9552042
rs329003	chr18	9560320
rs6506683	chr18	9720723
rs8093221	chr18	9745411
rs6506697	chr18	9765372
rs12454355	chr18	9793719
rs11872226	chr18	9825419
rs601874	chr18	9876890
rs17732496	chr18	9877857
rs17805544	chr18	9877936
rs11664080	chr18	9878027
rs3025557	chr18	9944058
rs29186	chr18	9960076
rs29060	chr18	9964116
rs29029	chr18	9980161
rs529225	chr18	10039909
rs11877420	chr18	10045346
rs543149	chr18	10045374
rs16956243	chr18	10071418
rs11661344	chr18	10075159
rs17437990	chr18	10132983
rs206416	chr18	10304875
rs7235125	chr18	10371166
rs12965342	chr18	10416084
rs12605893	chr18	10429563
rs2847348	chr18	10441695
rs539412	chr18	10458453
rs3748415	chr18	10461732
rs16974901	chr18	10545635
rs539632	chr18	10652515
rs9957221	chr18	10666165
rs16975188	chr18	10686474
rs7234309	chr18	10742666
rs7241380	chr18	10752962
rs7227167	chr18	10753007
rs16975397	chr18	10802894
rs264234	chr18	10964448
rs7240739	chr18	10965049
rs1876368	chr18	11011540
rs2584738	chr18	11022975
rs8085688	chr18	11060641
rs2101976	chr18	11246751
rs16976089	chr18	11303172
rs462136	chr18	11310660
rs11874322	chr18	11367923
rs9807408	chr18	11656548
rs16976627	chr18	11736664
rs16976628	chr18	11736708
rs3892113	chr18	11866613
rs11545506	chr18	11989115
rs603364	chr18	11999875
rs613993	chr18	12018580
rs4291976	chr18	12026693
rs6505747	chr18	12295038
rs7228252	chr18	12359128
rs17615158	chr18	12460601
rs2542160	chr18	12779246
rs578208	chr18	13058132
rs6505780	chr18	13059782
rs6505780	chr18	13059782
rs16940343	chr18	13299150
rs9675540	chr18	13411964
rs16940496	chr18	13411980
rs6505812	chr18	13412006
rs6505813	chr18	13412042
rs11080651	chr18	13420948
rs1785181	chr18	13504870
rs1648614	chr18	13549939
rs1940911	chr18	13557391
rs1940913	chr18	13562220
rs6505831	chr18	13596170
rs1043925	chr18	13754016
rs1541276	chr18	13815727
rs1940905	chr18	13872013
rs2186944	chr18	13905542
rs16941609	chr18	14091471
rs973730	chr18	17407492
rs16947177	chr18	17668169
rs16967582	chr18	18305930
rs554133	chr18	18357752
rs638121	chr18	18362498
rs12455718	chr18	19023995
rs2304301	chr18	19047993
rs12455370	chr18	19069221
rs1865307	chr18	19134288
rs2510344	chr18	19367283
rs12970899	chr18	19402861
rs17187262	chr18	19656296
rs9962023	chr18	19667867
rs948433	chr18	19689454
rs8092476	chr18	19692630
rs11662907	chr18	19709557
rs8099403	chr18	19766993
rs12327412	chr18	19826835
rs2077984	chr18	20006364
rs582234	chr18	20274465
rs677688	chr18	20274541
rs2739104	chr18	20283926
rs11662595	chr18	20310968
rs17259968	chr18	20446147
rs7233617	chr18	20701383
rs7238388	chr18	20701409
rs1668841	chr18	20747850
rs12608210	chr18	20747882
rs9304474	chr18	20822564
rs12326334	chr18	20884799
rs7506160	chr18	21275566
rs2728504	chr18	21470808
rs2186964	chr18	21645988
rs9965541	chr18	21690640
rs12608116	chr18	21811580
rs17224558	chr18	22108690
rs1542533	chr18	22224578
rs1785581	chr18	22251265
rs510992	chr18	22522490
rs11872394	chr18	22612517
rs9964489	chr18	22637098
rs16944011	chr18	23546361
rs597591	chr18	23836287
rs597591	chr18	23836287
rs528438	chr18	23927873
rs1313586	chr18	26840962
rs16961333	chr18	26965502
rs1789072	chr18	26965517
rs16961335	chr18	26965663
rs2249810	chr18	26988747
rs1365294	chr18	27041522
rs16961565	chr18	27095755
rs1426310	chr18	27152292
rs10775448	chr18	27230880
rs9945567	chr18	27237498
rs4799570	chr18	27240331
rs11660216	chr18	27303016
rs11876289	chr18	27356035
rs2230234	chr18	27358712
rs2230235	chr18	27370282
rs1449073	chr18	27564972
rs985492	chr18	27565032
rs9965759	chr18	27565264
rs9947278	chr18	27871253
rs3891458	chr18	28102725
rs683701	chr18	28144295
rs16963225	chr18	28186385
rs12604660	chr18	28299492
rs1916650	chr18	28588759
rs1539816	chr18	28638517
rs271560	chr18	28948233
rs11665222	chr18	29301428
rs16964887	chr18	29578054
rs7232237	chr18	29578932
rs1786605	chr18	30682926
rs541157	chr18	30709377
rs10502637	chr18	30723968
rs4799786	chr18	30965772
rs12953890	chr18	30966989
rs9965418	chr18	30975324
rs12969935	chr18	30979039
rs9965542	chr18	30996347
rs2289037	chr18	31088093
rs2249769	chr18	31088184
rs3088182	chr18	31302552
rs2276314	chr18	31811464
rs1050631	chr18	31948118
rs3737466	chr18	31956160
rs16967474	chr18	31980293
rs8299	chr18	32004044
rs678560	chr18	32039091
rs667667	chr18	32039183
rs567458	chr18	32082978
rs594445	chr18	32085187
rs9947625	chr18	32184302
rs9958721	chr18	32237385
rs1355840	chr18	32263620
rs9950563	chr18	32312013
rs17651163	chr18	32363846
rs17674112	chr18	32367728
rs9966953	chr18	32380813
rs713578	chr18	32435898
rs9964535	chr18	32515509
rs4799431	chr18	32558105
rs3744903	chr18	32564666
rs2303509	chr18	32578188
rs4799910	chr18	33129733
rs2861221	chr18	33194177
rs1786825	chr18	33256723
rs11874426	chr18	33309754
rs10853440	chr18	33312662
rs4799942	chr18	33371520
rs2217127	chr18	33475628
rs1318132	chr18	33557943
rs1942029	chr18	33673195
rs4799982	chr18	33762282
rs8097143	chr18	33908447
rs11663396	chr18	34089501
rs9807249	chr18	34386927
rs2848800	chr18	35575972
rs9962269	chr18	36181371
rs12966097	chr18	36242093
rs16975105	chr18	37464537
rs41488849	chr18	37580092
rs16975775	chr18	38074825
rs3744959	chr18	39104294
rs1877309	chr18	40370644
rs10853522	chr18	40494596
rs2614999	chr18	40543599
rs16978191	chr18	40668418
rs16978192	chr18	40668448
rs9960594	chr18	40744907
rs3744825	chr18	40786604
rs8096662	chr18	40787128
rs1476	chr18	40837516
rs2852311	chr18	41287080
rs2543022	chr18	41399955
rs1484873	chr18	41460983
rs9304318	chr18	41488798
rs8092227	chr18	41497677
rs9960464	chr18	41500154
rs4890574	chr18	41523085
rs11877062	chr18	41561244
rs2298718	chr18	41570536
rs1058396	chr18	41573517
rs3744997	chr18	41750163
rs6507647	chr18	41750189
rs2276199	chr18	41822715
rs7231421	chr18	42202541
rs4890325	chr18	42247862
rs7244681	chr18	42368360
rs1462981	chr18	42401454
rs17707231	chr18	42595574
rs8087911	chr18	42599978
rs16940061	chr18	42605171
rs7233515	chr18	42839953
rs2289036	chr18	42849807
rs7230131	chr18	42914921
rs16950719	chr18	43068071
rs8099317	chr18	43201034
rs892576	chr18	43239971
rs6507744	chr18	43270361
rs7506314	chr18	43270667
rs10853554	chr18	43307584
rs4640257	chr18	43838812
rs6507803	chr18	43867005
rs9967534	chr18	43951890
rs11874839	chr18	43970150
rs4940340	chr18	44009245
rs2097096	chr18	44072265
rs17750898	chr18	44088554
rs17751151	chr18	44096176
rs752724	chr18	44140332
rs1352517	chr18	44151537
rs16949162	chr18	44166750
rs8082814	chr18	44231073
rs9646523	chr18	44437076
rs299749	chr18	44442247
rs12960903	chr18	44535158
rs4939561	chr18	44542365
rs4395144	chr18	44613286
rs4939826	chr18	44707404
rs16950134	chr18	44714730
rs12968652	chr18	44755068
rs16950199	chr18	44783125
rs833523	chr18	44827549
rs1000055	chr18	44835311
rs8091592	chr18	45272902
rs2000813	chr18	45347862
rs7240405	chr18	45413088
rs2276170	chr18	45623756
rs1942418	chr18	45637241
rs16951172	chr18	45659801
rs2915246	chr18	45670265
rs2298624	chr18	45683020
rs1627232	chr18	45716655
rs16951324	chr18	45742462
rs17715416	chr18	45742623
rs16951327	chr18	45743478
rs17715519	chr18	45755416
rs17659179	chr18	45765111
rs11875844	chr18	45883198
rs17740343	chr18	45939212
rs768360	chr18	46018071
rs1899671	chr18	46041400
rs125555	chr18	46054177
rs17660776	chr18	46065372
rs12967223	chr18	46081918
rs12019102	chr18	46081941
rs7243020	chr18	46160456
rs6507992	chr18	46162554
rs16951872	chr18	46172534
rs10460085	chr18	46172637
rs1437650	chr18	46383685
rs16952431	chr18	46483279
rs10502912	chr18	46522780
rs12970340	chr18	46540743
rs2586779	chr18	46576401
rs2586776	chr18	46585522
rs2849233	chr18	46585551
rs2847566	chr18	46637014
rs649224	chr18	46712660
rs8085716	chr18	46724735
rs7237640	chr18	47035507
rs1463388	chr18	47132702
rs1463389	chr18	47132720
rs10502924	chr18	47426177
rs9948641	chr18	47430371
rs17666370	chr18	47430383
rs9961830	chr18	47677039
rs12953682	chr18	47971078
rs16954942	chr18	48201797
rs2879450	chr18	48447559
rs2276147	chr18	48937689
rs1431196	chr18	49086100
rs2278339	chr18	49120193
rs1502229	chr18	49248206
rs17515923	chr18	49307174
rs9947055	chr18	50416306
rs1420766	chr18	50699931
rs1944382	chr18	50726000
rs1788027	chr18	51093825
rs1792695	chr18	51933898
rs7232851	chr18	52151574
rs655539	chr18	52432788
rs1787474	chr18	52845711
rs1657397	chr18	52847381
rs1657396	chr18	52847405
rs6566869	chr18	53007145
rs9956765	chr18	53090436
rs1159317	chr18	53138592
rs486303	chr18	53186928
rs2849463	chr18	53205665
rs7237996	chr18	53296505
rs504442	chr18	53296545
rs648377	chr18	53296573
rs630250	chr18	53301411
rs11665166	chr18	53302995
rs1041951	chr18	53391503
rs7243988	chr18	53398452
rs17685804	chr18	53408061
rs2070109	chr18	53419864
rs17759233	chr18	53470442
rs2571220	chr18	53616905
rs9989622	chr18	53872002
rs4302128	chr18	53875316
rs12960965	chr18	53973820
rs292457	chr18	54038970
rs4940674	chr18	54197984
rs4940675	chr18	54198006
rs6566966	chr18	54218857
rs17064958	chr18	54228123
rs4271673	chr18	54315517
rs3809985	chr18	54335087
rs10451415	chr18	54347472
rs17065121	chr18	54351162
rs7234999	chr18	54353100
rs3809974	chr18	54355748
rs3809973	chr18	54355912
rs3809972	chr18	54355925
rs9958735	chr18	54398160
rs9944810	chr18	54398580
rs4940729	chr18	54409864
rs8099768	chr18	54678150
rs2271731	chr18	54977057
rs1979301	chr18	55001992
rs12457584	chr18	55121937
rs2331532	chr18	55238603
rs9959080	chr18	55251748
rs4998986	chr18	55282713
rs4998985	chr18	55282774
rs4940876	chr18	55285132
rs632899	chr18	55287849
rs4940883	chr18	55315778
rs12970058	chr18	55474129
rs1629874	chr18	55549755
rs17836420	chr18	55579899
rs7231128	chr18	55863894
rs2229616	chr18	56190256
rs17068185	chr18	57154276
rs12608134	chr18	57166791
rs680530	chr18	57308744
rs17068463	chr18	57346334
rs17068584	chr18	57407424
rs881728	chr18	57484088
rs4538107	chr18	57634182
rs7505697	chr18	57706385
rs17069686	chr18	58092234
rs9948159	chr18	58093671
rs1805034	chr18	58178221
rs17665435	chr18	58208321
rs4987861	chr18	58943544
rs4987839	chr18	58956729
rs2551408	chr18	59152902
rs2289520	chr18	59311300
rs11152396	chr18	59412545
rs17071357	chr18	59413347
rs1065205	chr18	59473975
rs3180227	chr18	59473992
rs2658459	chr18	59619065
rs1625353	chr18	59622867
rs17071929	chr18	59664796
rs1916658	chr18	59715759
rs6102	chr18	59721450
rs6103	chr18	59721483
rs6097	chr18	59721531
rs17072146	chr18	59738033
rs963075	chr18	59751364
rs9945924	chr18	59771746
rs3169983	chr18	59805277
rs3744958	chr18	59805309
rs3826616	chr18	59805443
rs17797346	chr18	60184241
rs17075229	chr18	61628186
rs7235166	chr18	61628198
rs17711596	chr18	61681120
rs8087993	chr18	61820056
rs2715281	chr18	61901405
rs3764472	chr18	62327249
rs4891596	chr18	62954016
rs11151371	chr18	63326628
rs2279269	chr18	63330809
rs17079606	chr18	64528189
rs309250	chr18	64532538
rs17080003	chr18	64790449
rs9952684	chr18	65290508
rs6566428	chr18	65334359
rs4426448	chr18	65516648
rs12956753	chr18	65544165
rs1790942	chr18	65692568
rs17081822	chr18	65736224
rs17082526	chr18	66195639
rs17181300	chr18	66933645
rs12967868	chr18	67442402
rs8096364	chr18	67442417
rs9948841	chr18	67472273
rs9949765	chr18	68169857
rs658995	chr18	68358320
rs2156102	chr18	68688794
rs1943860	chr18	69443912
rs8091027	chr18	69606527
rs17088439	chr18	69673071
rs17062275	chr18	69775532
rs1788587	chr18	70049800
rs8091374	chr18	70055365
rs2276275	chr18	70071835
rs1558949	chr18	70104338
rs17089171	chr18	70204740
rs17089174	chr18	70207506
rs7231046	chr18	70207527
rs17089194	chr18	70214861
rs17089196	chr18	70214936
rs9959340	chr18	70255162
rs7506929	chr18	70392209
rs3794941	chr18	70473211
rs17056651	chr18	71040667
rs17056685	chr18	71071184
rs4891056	chr18	71157186
rs1529905	chr18	71206301
rs4891273	chr18	71228249
rs9949317	chr18	71256534
rs7235563	chr18	71268323
rs17057263	chr18	71394233
rs7238061	chr18	71584460
rs17057956	chr18	71586047
rs1017747	chr18	71657150
rs10514188	chr18	71657182
rs11872247	chr18	71834409
rs9945132	chr18	71834422
rs12605546	chr18	71983206
rs11662941	chr18	71984569
rs2554832	chr18	72179162
rs589811	chr18	72198776
rs1981370	chr18	72199803
rs1981370	chr18	72199803
rs17059354	chr18	72266507
rs7233958	chr18	72398998
rs17059538	chr18	72400112
rs17059857	chr18	72598481
rs9945849	chr18	72598574
rs17059866	chr18	72600019
rs643242	chr18	72727478
rs608433	chr18	72740115
rs470403	chr18	72800756
rs1026519	chr18	72930666
rs1789107	chr18	72993175
rs517165	chr18	73507359
rs6506849	chr18	73942229
rs12150856	chr18	73966780
rs2411412	chr18	73973714
rs11660061	chr18	73987707
rs11878142	chr18	74105143
rs655577	chr18	74219426
rs12966268	chr18	74470126
rs12960973	chr18	74471485
rs9955437	chr18	74783175
rs7234214	chr18	74813664
rs3817178	chr18	75233781
rs614569	chr18	75441415
rs2279103	chr18	75574115
rs1064059	chr18	75994674
rs2832634	chr21	30432311
rs16986088	chr21	30464450
rs607808	chr21	30464471
rs1943954	chr21	30490575
rs678984	chr21	30490631
rs2832758	chr21	30582560
rs2244485	chr21	30631562
rs2832826	chr21	30652228
rs16986753	chr21	30666327
rs8129087	chr21	30666426
rs999597	chr21	30724925
rs2832878	chr21	30738720
rs2832890	chr21	30748734
rs7281360	chr21	30753600
rs2832892	chr21	30753928
rs2212310	chr21	30772397
rs16986809	chr21	30775822
rs7280687	chr21	30781526
rs2298436	chr21	30786178
rs2832935	chr21	30822652
rs198935	chr21	30867998
rs2833016	chr21	31008125
rs2833017	chr21	31008194
rs2833074	chr21	31041447
rs2833076	chr21	31042339
rs8130304	chr21	31091400
rs2833096	chr21	31103226
rs2833138	chr21	31149663
rs2833145	chr21	31179148
rs16997746	chr21	31183512
rs2833160	chr21	31211664
rs1557278	chr21	31217268
rs2833184	chr21	31266515
rs2226345	chr21	31266534
rs2833188	chr21	31284249
rs2833189	chr21	31284280
rs17547228	chr21	31284293
rs16987773	chr21	31409594
rs2833271	chr21	31409620
rs2833272	chr21	31409788
rs2833273	chr21	31409848
rs2833284	chr21	31419602
rs724561	chr21	31419620
rs2070410	chr21	31421344
rs16987818	chr21	31431278
rs2833296	chr21	31431716
rs723469	chr21	31447216
rs2833307	chr21	31448712
rs2833308	chr21	31448786
rs2284478	chr21	31483813
rs2250726	chr21	31492450
rs2250735	chr21	31492533
rs2250858	chr21	31493014
rs2833332	chr21	31493556
rs2833346	chr21	31526632
rs8133817	chr21	31542951
rs2833354	chr21	31557943
rs2268223	chr21	31559099
rs2251255	chr21	31581007
rs845941	chr21	31598231
rs1783087	chr21	31613330
rs2833374	chr21	31621194
rs1016709	chr21	31624945
rs2256839	chr21	31628796
rs845943	chr21	31628935
rs2833379	chr21	31630474
rs2252002	chr21	31632892
rs2833385	chr21	31642550
rs845927	chr21	31643525
rs1783006	chr21	31645060
rs542178	chr21	31658040
rs536419	chr21	31676751
rs16988188	chr21	31676807
rs16988223	chr21	31697175
rs2833400	chr21	31712823
rs2833401	chr21	31712967
rs2284514	chr21	31733232
rs16988290	chr21	31774166
rs1892857	chr21	31778042
rs9984450	chr21	31856983
rs2833451	chr21	31871427
rs2833452	chr21	31871469
rs9977656	chr21	31886178
rs2833468	chr21	31886212
rs2187297	chr21	31889344
rs2070422	chr21	31922227
rs4998557	chr21	31956763
rs2833514	chr21	32092371
rs2833523	chr21	32101644
rs17664292	chr21	32181381
rs2833554	chr21	32206206
rs2833556	chr21	32207171
rs11088194	chr21	32236952
rs2833572	chr21	32244815
rs2833575	chr21	32247141
rs2833586	chr21	32261957
rs2026251	chr21	32262005
rs737103	chr21	32277631
rs2833597	chr21	32291132
rs2070372	chr21	32293411
rs2833598	chr21	32294317
rs2248975	chr21	32296672
rs2833609	chr21	32303489
rs9983992	chr21	32303535
rs17666683	chr21	32310264
rs1028993	chr21	32326901
rs8134939	chr21	32331803
rs9977055	chr21	32362897
rs9982692	chr21	32364840
rs8126578	chr21	32365451
rs2833653	chr21	32393390
rs7277313	chr21	32393476
rs2833658	chr21	32407828
rs2833669	chr21	32426326
rs2833676	chr21	32429674
rs11088206	chr21	32474189
rs2833693	chr21	32474383
rs2211675	chr21	32474976
rs5011860	chr21	32475026
rs16989110	chr21	32478363
rs2833698	chr21	32478407
rs2833699	chr21	32478423
rs2833700	chr21	32478503
rs2833701	chr21	32480405
rs2833702	chr21	32480789
rs2833709	chr21	32484797
rs2833711	chr21	32485205
rs11701554	chr21	32503133
rs2833736	chr21	32504593
rs762223	chr21	32505689
rs16989203	chr21	32551294
rs12482397	chr21	32579587
rs2833756	chr21	32592215
rs2254132	chr21	32592478
rs8129648	chr21	32592618
rs8130762	chr21	32594660
rs7283121	chr21	32600626
rs2236611	chr21	32607151
rs2070380	chr21	32612164
rs16989266	chr21	32616600
rs915529	chr21	32648197
rs7281529	chr21	32650111
rs2833784	chr21	32651000
rs16989320	chr21	32653869
rs10222082	chr21	32660732
rs2833796	chr21	32678070
rs8134043	chr21	32708354
rs7278946	chr21	32711092
rs2833810	chr21	32718831
rs2833816	chr21	32721019
rs11911964	chr21	32732070
rs2833837	chr21	32736484
rs9305504	chr21	32768001
rs2833850	chr21	32786610
rs7279989	chr21	32799427
rs2833863	chr21	32808857
rs9979609	chr21	32828615
rs2833908	chr21	32870244
rs16989521	chr21	32871022
rs2833910	chr21	32871484
rs2833911	chr21	32871500
rs4817501	chr21	33087650
rs2833962	chr21	33096159
rs8130475	chr21	33114415
rs2833990	chr21	33181962
rs2833994	chr21	33188605
rs1892699	chr21	33208225
rs2834013	chr21	33226124
rs2834015	chr21	33229585
rs2834019	chr21	33238428
rs8130718	chr21	33240874
rs2834023	chr21	33240955
rs4817505	chr21	33265698
rs2014341	chr21	33267837
rs8132995	chr21	33269278
rs8130506	chr21	33303639
rs8131801	chr21	33304320
rs743330	chr21	33306722
rs1005573	chr21	33320586
rs743309	chr21	33329131
rs12482007	chr21	33335893
rs11088238	chr21	33402906
rs2834090	chr21	33408560
rs2834094	chr21	33422997
rs2834095	chr21	33423011
rs2834097	chr21	33425577
rs2834098	chr21	33428176
rs4817538	chr21	33434934
rs2834099	chr21	33435125
rs8132420	chr21	33437784
rs2834112	chr21	33448220
rs2834132	chr21	33477703
rs2834150	chr21	33506383
rs11088242	chr21	33506414
rs2834153	chr21	33510364
rs11088247	chr21	33525119
rs16990379	chr21	33531325
rs2834158	chr21	33539083
rs2252650	chr21	33539820
rs2834159	chr21	33539959
rs2284550	chr21	33540155
rs2834164	chr21	33543818
rs999788	chr21	33559901
rs2834167	chr21	33562658
rs8178492	chr21	33574233
rs2834173	chr21	33577940
rs1058867	chr21	33591251
rs7281762	chr21	33591442
rs6517159	chr21	33595270
rs2409488	chr21	33610784
rs7280108	chr21	33642053
rs2856973	chr21	33647997
rs2298677	chr21	33655512
rs11702844	chr21	33681746
rs8126766	chr21	33684788
rs9978166	chr21	33692386
rs11088251	chr21	33692680
rs2834231	chr21	33814229
rs2251854	chr21	33978117
rs2073368	chr21	34088673
rs879261	chr21	34122634
rs2245099	chr21	34123151
rs1108000	chr21	34123817
rs12483144	chr21	34127523
rs1802359	chr21	34132352
rs2284569	chr21	34138630
rs2834280	chr21	34150372
rs1109848	chr21	34151501
rs1109850	chr21	34151763
rs2268257	chr21	34158337
rs9984732	chr21	34159219
rs2070393	chr21	34160957
rs2300384	chr21	34175203
rs8133262	chr21	34186244
rs2834288	chr21	34186267
rs9984514	chr21	34186544
rs9984662	chr21	34186678
rs3746861	chr21	34193070
rs2834292	chr21	34196083
rs2834295	chr21	34202983
rs2834296	chr21	34203263
rs11088262	chr21	34203291
rs2834301	chr21	34211116
rs17655810	chr21	34233613
rs12626410	chr21	34235177
rs2834303	chr21	34235452
rs881228	chr21	34244560
rs11701963	chr21	34245527
rs16991103	chr21	34264082
rs2236645	chr21	34264108
rs2236646	chr21	34264459
rs16991110	chr21	34268175
rs8127785	chr21	34274925
rs2070513	chr21	34275744
rs2032312	chr21	34276082
rs2032313	chr21	34276117
rs2834315	chr21	34277280
rs11088265	chr21	34277488
rs4817608	chr21	34279039
rs2834330	chr21	34288089
rs2834332	chr21	34291551
rs16997893	chr21	34312722
rs2834347	chr21	34317331
rs4817614	chr21	34330599
rs41409046	chr21	34330656
rs7354766	chr21	34331760
rs2834372	chr21	34349146
rs2154505	chr21	34408107
rs7283009	chr21	34426098
rs17738942	chr21	34426411
rs2834402	chr21	34481781
rs1892592	chr21	34488715
rs8134775	chr21	34513696
rs2834418	chr21	34525601
rs2252828	chr21	34563570
rs2834429	chr21	34563597
rs2000434	chr21	34569474
rs2834434	chr21	34569650
rs2009879	chr21	34575174
rs743339	chr21	34577087
rs7277800	chr21	34577604
rs2834437	chr21	34577948
rs16991496	chr21	34589093
rs13050456	chr21	34601531
rs2834453	chr21	34627152
rs2834455	chr21	34631628
rs2834458	chr21	34634182
rs8129632	chr21	34646609
rs7276003	chr21	34669189
rs2834479	chr21	34705089
rs2834484	chr21	34738811
rs10211948	chr21	34760403
rs1007295	chr21	34760937
rs4239794	chr21	34760999
rs2834495	chr21	34780524
rs16991742	chr21	34795994
rs2834498	chr21	34796019
rs3787719	chr21	34825700
rs1892661	chr21	34836944
rs2298348	chr21	34843216
rs2834528	chr21	34843235
rs2247884	chr21	34845996
rs16991912	chr21	34860181
rs8130115	chr21	34860195
rs2268262	chr21	34872568
rs1041747	chr21	34894497
rs2834549	chr21	34926409
rs2834556	chr21	34937512
rs10483022	chr21	34971178
rs2834596	chr21	34999614
rs6517254	chr21	35002160
rs3819041	chr21	35003496
rs8129452	chr21	35004077
rs1107470	chr21	35021758
rs8128036	chr21	35022791
rs2256552	chr21	35028656
rs2834612	chr21	35028755
rs2834613	chr21	35029218
rs2246640	chr21	35040142
rs1892664	chr21	35054315
rs2834636	chr21	35072473
rs2834643	chr21	35108266
rs2834644	chr21	35108617
rs2243988	chr21	35124310
rs16992400	chr21	35124352
rs9976946	chr21	35129932
rs2834650	chr21	35131970
rs4817695	chr21	35141187
rs2268287	chr21	35142942
rs7279383	chr21	35146833
rs13047845	chr21	35156070
rs2252175	chr21	35160069
rs2252585	chr21	35163799
rs2268295	chr21	35165602
rs9974558	chr21	35226048
rs8126567	chr21	35235488
rs2834686	chr21	35236919
rs7278442	chr21	35248560
rs2834694	chr21	35257851
rs2834695	chr21	35257893
rs2834701	chr21	35259524
rs2834716	chr21	35281262
rs2242880	chr21	35284603
rs11700942	chr21	35297464
rs2834722	chr21	35299009
rs2242886	chr21	35309676
rs2242888	chr21	35309698
rs2242890	chr21	35316502
rs12483476	chr21	35316550
rs7279123	chr21	35336957
rs12627198	chr21	35342656
rs2071029	chr21	35344348
rs11088305	chr21	35350302
rs2834741	chr21	35353132
rs2834756	chr21	35386104
rs1883064	chr21	35386131
rs2834759	chr21	35392139
rs2834766	chr21	35396105
rs2834767	chr21	35397548
rs17812977	chr21	35427747
rs2834793	chr21	35428613
rs2834796	chr21	35434717
rs2834819	chr21	35465798
rs11911625	chr21	35500233
rs2834841	chr21	35501236
rs2834844	chr21	35503600
rs2834845	chr21	35503791
rs1033335	chr21	35506939
rs11088316	chr21	35591317
rs2834889	chr21	35597164
rs9984369	chr21	35597184
rs2242715	chr21	35610863
rs2834907	chr21	35616116
rs2242722	chr21	35644432
rs2834926	chr21	35690209
rs7278477	chr21	35695809
rs2834929	chr21	35697592
rs2142098	chr21	35699563
rs2834930	chr21	35699844
rs8133315	chr21	35701835
rs2242731	chr21	35702815
rs2242745	chr21	35755800
rs2242746	chr21	35766542
rs2834947	chr21	35798818
rs2834950	chr21	35803265
rs9984655	chr21	35803301
rs2834979	chr21	35853378
rs2834996	chr21	35860366
rs2834997	chr21	35860466
rs2835014	chr21	35869529
rs2049798	chr21	35870442
rs2242926	chr21	35874757
rs9305569	chr21	35903129
rs1734524	chr21	35938871
rs1734505	chr21	35951179
rs760061	chr21	35976377
rs741739	chr21	35984961
rs2835089	chr21	35987412
rs7281993	chr21	35994009
rs16993564	chr21	36018970
rs2835109	chr21	36029316
rs2255731	chr21	36032603
rs718387	chr21	36049947
rs926202	chr21	36050206
rs2835133	chr21	36055327
rs2835134	chr21	36055372
rs112475	chr21	36093520
rs459835	chr21	36104818
rs2835150	chr21	36147463
rs2243466	chr21	36150336
rs2835152	chr21	36150364
rs16993697	chr21	36220029
rs8132565	chr21	36220629
rs2835163	chr21	36224178
rs2835171	chr21	36235909
rs1028996	chr21	36243201
rs16993766	chr21	36243404
rs1012057	chr21	36243425
rs2187298	chr21	36243437
rs7281493	chr21	36252602
rs2243634	chr21	36261732
rs2243635	chr21	36261759
rs2835202	chr21	36271719
rs2835203	chr21	36273050
rs2835211	chr21	36275261
rs2248873	chr21	36275310
rs2249118	chr21	36277829
rs2212916	chr21	36281638
rs2249599	chr21	36281873
rs2249971	chr21	36284531
rs2835215	chr21	36284588
rs7280598	chr21	36295016
rs4817761	chr21	36317426
rs2835241	chr21	36333250
rs2835261	chr21	36349777
rs2835262	chr21	36349861
rs998383	chr21	36367609
rs2835281	chr21	36411760
rs879894	chr21	36430513
rs2835287	chr21	36443148
rs2835291	chr21	36460790
rs2249211	chr21	36470629
rs2835297	chr21	36470807
rs16993948	chr21	36476313
rs11909343	chr21	36479678
rs1571697	chr21	36479721
rs1573305	chr21	36479740
rs16993983	chr21	36479774
rs2835304	chr21	36479803
rs8128925	chr21	36488023
rs1543766	chr21	36488357
rs2835314	chr21	36490573
rs7281674	chr21	36493537
rs2835319	chr21	36502486
rs2156411	chr21	36502677
rs2245397	chr21	36533433
rs4174	chr21	36555693
rs2284636	chr21	36556381
rs2284637	chr21	36556404
rs2835331	chr21	36559675
rs2284642	chr21	36573183
rs2284643	chr21	36573247
rs9981659	chr21	36729722
rs9984974	chr21	36731247
rs2776288	chr21	36740741
rs2633329	chr21	36740772
rs219793	chr21	36748180
rs219761	chr21	36761280
rs2249115	chr21	36771109
rs219747	chr21	36771755
rs2835365	chr21	36787209
rs2298451	chr21	36803699
rs16994180	chr21	36804199
rs2835367	chr21	36805244
rs2835369	chr21	36807157
rs438706	chr21	36849668
rs404515	chr21	36858058
rs377239	chr21	36860599
rs7283441	chr21	36870681
rs431530	chr21	36876522
rs412510	chr21	36876592
rs438064	chr21	36877837
rs2835399	chr21	36890764
rs1023150	chr21	36905954
rs2835405	chr21	36917915
rs1023408	chr21	36928143
rs2845789	chr21	36932166
rs2249629	chr21	36932454
rs417557	chr21	36934876
rs2252884	chr21	36935976
rs16994374	chr21	36942057
rs16994399	chr21	37004809
rs743428	chr21	37012878
rs16994404	chr21	37014042
rs2246739	chr21	37014941
rs2850097	chr21	37018986
rs2249959	chr21	37019091
rs2073418	chr21	37053718
rs2073419	chr21	37053739
rs2835455	chr21	37061272
rs7275269	chr21	37062529
rs16994521	chr21	37129880
rs3787764	chr21	37154108
rs11701035	chr21	37162840
rs2245353	chr21	37219520
rs16994604	chr21	37228285
rs2835537	chr21	37228824
rs2835539	chr21	37230422
rs1065758	chr21	37230781
rs1007423	chr21	37252490
rs762375	chr21	37262502
rs9974970	chr21	37262713
rs9636909	chr21	37272094
rs2835552	chr21	37272119
rs8132470	chr21	37293197
rs2835566	chr21	37349698
rs2835568	chr21	37350952
rs2835569	chr21	37351259
rs2249828	chr21	37354491
rs2835570	chr21	37361374
rs2835583	chr21	37381595
rs6517404	chr21	37416788
rs9976694	chr21	37582258
rs7283608	chr21	37592752
rs2154544	chr21	37649677
rs2251085	chr21	37690146
rs2835723	chr21	37708866
rs2835735	chr21	37724686
rs2835736	chr21	37724743
[truncated: 908 more rows]
